# Supplementary material for: Annealing Effect on Linear and Ultrafast Nonlinear Optical Properties of Bi2Te3 Thin Films
Source: Materials (Basel). 2024 Dec 22;17(24):6281. doi: 10.3390/ma17246281 (PMC11728218; doi:10.3390/ma17246281)
Supplement: Supplementary file 1 [file materials-17-06281-s001.zip]

Archive with 1 entries (1 files):
- materials-3373229-supplementary.pdf
